# Supplementary material for: Polycyclic Aromatic Hydrocarbons in the Snow Cover in the City of Tyumen (Western Siberia, Russia)
Source: Toxics. 2022 Nov 30;10(12):743. doi: 10.3390/toxics10120743 (PMC9785694; doi:10.3390/toxics10120743)
Supplement: Supplementary file 1 [file toxics-10-00743-s001.zip]

Archive with 1 entries (1 files):
- toxics-2005622-supplementary.pdf
